# Supplementary material for: Prognostic value of postoperative serum carcinoembryonic antigen levels in colorectal cancer patients who smoke
Source: PLoS One. 2020 Jun 5;15(6):e0233687. doi: 10.1371/journal.pone.0233687 (PMC7274431; doi:10.1371/journal.pone.0233687)
Supplement: S1 Raw Data — (XLSX) [file pone.0233687.s001.xlsx]

## Sheet: 工作表1
Age	Sex	Tumor Location	T	N	Stage	Chemotherapy	Died	Recurrence	DFS	preoperative CEA	postoperative CEA	Smoking History	Differentiation	LVi	PNi
71	1	1	3	1	3	FOLFOX	1	0	68	6.9	6.1	S	M	1	1
60	2	2	3	1	3	UFUR	0	0	90	1.8	1.6	0	M	1	0
67	2	1	3	0	2	UFUR	0	0	46	1.4	1.9	0	M	1	1
77	1	2	3	0	2	0	0	0	91	7.7	5.3	S	M	0	0
79	1	2	1	0	1	UFUR	0	0	95	1.5	1.6	Q	M	1	0
52	1	2	1	0	1	0	0	0	39	2.5	2.7	0	M	0	0
71	1	3	3	0	2	UFUR	1	Liver, local	51	12.6	6.7	S	M	1	0
52	2	3	2	1	3	FOLFOX	0	0	101	2.6	1.9	0	M	0	0
65	1	2	3	0	2	0	0	0	67	6.2	1.8	0	M	0	0
70	2	1	1	0	1	0	0	0	65	2.2	3	0	M	0	0
82	1	1	3	1	3	FOLFOX	0	Lung, Carcinomatosis	14	68.4	7.2	0	M	1	0
82	2	1	3	1	3	0	1	0	35	22	3.8	0	M	1	0
72	1	2	3	1	3	FOLFOX	1	Lung	22	14.8	6.7	S	M	1	0
70	1	1	2	0	1	0	0	0	30	4.9	3.4	0	M	1	1
75	2	1	3	0	2	UFUR	1	Liver	32	4.3	2.5	0	M	0	0
75	2	1	3	2	3	UFUR	1	LN, Carcinomatosis	13	9.8	12.2	0	P	1	0
87	2	2	3	0	2	UFUR	1	Liver, lung, LNs, bone	18	4.7	4.2	0	M	1	1
69	1	1	3	0	2	0	0	0	28	2.3	2.2	S	M	0	0
66	2	1	1	0	1	0	1	0	28	6.6	8.1	Q	W	0	0
92	2	1	3	2	3	0	1	0	37	4.4	3.8	Q	M	1	1
66	2	1	1	0	1	0	0	0	72	3.8	3.9	0	M	0	0
76	2	3	3	2	3	FOLFOX	1	0	99	6.5	3.2	0	M	1	0
55	2	3	3	1	3	0	1	Liver	25	6.4	7.2	0	M	0	0
81	2	1	4	2	3	XELOX	0	0	27	41	3.9	0	M	1	0
75	2	3	3	1	3	FOLFOX	0	0	46	6.8	3.4	0	M	0	0
60	2	1	2	0	1	0	0	0	36	3.1	2.6	0	M	0	1
63	1	3	3	1	3	FOLFOX	0	Lung	90	8.8	1.7	0	M	0	0
57	2	1	3	1	3	FOLFOX	0	0	97	3	2.5	0	M	0	0
80	2	2	3	0	2	0	0	0	32	3.7	3.5	0	M	0	0
73	1	2	3	0	2	FOLFOX	1	0	25	4.1	3.4	S	M	1	0
64	1	3	3	0	2	FOLFOX	0	0	78	6.7	5.5	S	M	1	0
68	2	1	3	0	2	UFUR	0	0	79	6.1	5.6	0	M	1	0
60	1	2	2	0	1	UFUR	0	0	87	4.7	4.1	S	M	1	1
83	2	2	3	1	3	UFUR	0	0	42	4.3	3.3	0	M	1	0
52	2	3	1	0	1	0	0	0	35	0.7	0.7	0	M	0	0
71	2	2	3	0	2	FOLFOX	0	0	22	2.1	1.6	0	M	1	0
73	1	2	3	1	3	FOLFOX	0	0	67	4.8	3.5	0	M	1	1
77	1	3	2	0	1	UFUR	0	0	23	5.4	4.1	Q	M	0	0
75	1	1	1	0	1	0	0	0	34	1.5	1.6	0	M	0	0
82	1	3	2	0	1	0	0	0	48	1.7	1.4	0	M	1	0
78	2	2	3	0	2	UFUR	0	0	26	1.2	1.4	0	M	1	0
57	2	2	3	0	2	0	0	0	70	4	2.2	0	M	0	0
50	1	1	2	2	3	FOLFOX	1	Liver	18	1.2	1.2	S	M	0	0
55	1	1	3	0	2	UFUR	1	Liver	36	2.7	2.8	S	M	1	1
79	2	1	3	2	3	Xeloda	1	Liver, LN	4	13.6	6.4	0	M	1	1
61	2	3	1	0	1	0	0	0	34	4.7	1.5	0	M	0	0
76	1	1	3	1	3	FOLFOX	0	0	86	6.5	6.7	S	M	0	0
76	1	2	3	1	3	UFUR	0	0	37	2.6	2.4	S	M	1	0
76	2	1	3	1	3	FOLFOX	0	0	43	2.6	1.3	0	M	0	0
77	2	2	3	0	2	0	1	0	60	2.5	2.1	0	M	1	0
70	2	1	2	0	1	0	0	0	28	0.8	1.1	0	M	1	0
85	2	1	3	1	3	0	1	Liver, lung, Carcinomatosis	6	6.3	2.1	0	M	0	0
58	2	1	3	1	3	FOLFOX	0	Local, Ovary	38	3	2.7	0	M	1	0
77	2	1	3	0	2	UFUR	0	0	50	1.2	2.2	S	M	1	0
80	1	3	3	1	3	FOLFOX	1	Local	44	3.1	2.9	S	M	0	0
62	2	1	3	0	2	FOLFOX	0	0	74	41.2	5.8	0	M	0	0
88	1	2	4	1	3	0	1	0	4	93.2	6.5	Q	M	1	0
68	2	1	3	1	3	FOLFOX	0	0	91	7.8	2.6	0	M	0	0
85	1	2	3	1	3	0	1	Liver	10	3.4	3.6	0	M	1	0
51	1	3	3	0	2	UFUR	0	0	66	1.4	2.4	0	M	1	0
54	1	2	3	1	3	FOLFOX	0	0	87	1.4	1.7	S	M	1	0
88	2	3	3	1	3	0	0	0	23	9.5	2.4	0	M	1	0
53	1	2	2	0	1	0	0	0	35	7.9	12.5	S	M	1	0
58	1	2	2	0	1	0	0	0	44	5.8	5.2	S	M	1	0
86	1	1	2	0	1	0	0	0	50	3.1	4.3	Q	M	1	0
67	2	1	2	0	1	0	0	0	42	1.5	1.4	0	M	1	0
71	2	3	1	0	1	0	0	0	58	2	2.1	0	M	0	0
81	1	2	1	0	1	0	0	0	31	2.3	2.6	0	M	0	0
65	1	3	2	1	3	FOLFOX	0	0	75	3.9	1.6	0	M	0	0
52	2	2	3	0	2	FOLFOX	0	0	76	3.4	0.8	0	M	1	0
52	1	2	3	0	2	0	0	0	114	3.6	2	S	M	0	0
51	1	3	3	1	3	FOLFOX	0	0	116	17.9	2.8	0	M	1	1
78	2	1	3	2	3	UFUR	0	0	26	3.4	2.8	0	M	0	0
81	1	1	3	0	2	0	0	0	23	1.7	2.9	Q	M	0	0
73	1	1	3	0	2	UFUR	0	0	92	6.7	6	0	M	0	0
63	2	1	3	1	3	FOLFOX	0	0	24	9.1	1.9	0	M	0	0
76	1	1	3	0	2	UFUR	1	0	7	2.9	2.5	0	M	1	0
70	2	2	3	1	3	FOLFOX	1	Liver	12	3.6	3.3	0	M	1	1
79	1	2	3	1	3	FOLFOX	1	Lung	66	2.1	2.7	Q	M	1	0
56	2	1	3	0	2	UFUR	0	0	58	80.6	18.4	0	M	1	0
85	2	1	3	0	2	0	0	0	86	8.6	3.1	0	M	1	0
61	2	3	1	0	1	UFUR	0	0	39	2.4	1.3	0	M	0	0
89	2	1	2	0	1	UFUR	0	0	90	9.8	3	0	M	1	0
87	2	1	3	0	2	UFUR	0	0	107	9.9	2.1	0	M	0	0
83	2	1	3	0	2	UFUR	0	0	33	3.9	5.2	0	M	0	0
75	2	3	3	1	3	FOLFOX	0	0	88	2.6	2.2	0	M	0	0
56	1	3	3	0	2	FOLFOX	0	0	75	12.5	1.7	S	M	0	0
62	1	1	1	0	1	0	0	0	49	4	6.1	S	W	0	0
82	1	1	3	2	3	XELOX	0	Lung	18	5.3	2.1	0	M	1	1
93	1	1	3	0	2	0	1	0	31	4.1	3.8	Q	W	1	0
43	1	2	4	1	3	FOLFOX	0	0	63	23.1	1.7	S	M	0	0
84	2	1	3	0	2	UFUR	0	0	41	5.9	4.4	0	M	1	0
74	2	1	3	1	3	FOLFOX	0	0	27	2.3	0.9	0	M	1	0
67	1	2	2	0	1	0	0	0	58	5	5.8	0	M	1	0
79	1	3	3	0	2	0	0	0	63	6.3	6.6	S	M	0	0
77	2	1	3	1	3	FOLFOX	1	Liver, Local	11	1.5	2.1	0	M	1	0
53	1	1	3	0	2	UFUR	0	0	91	1.8	1.6	0	P	1	0
65	2	2	3	1	3	FOLFOX	1	0	9	27.7	7.4	0	M	0	0
81	1	1	3	0	2	0	0	Carcinomatosis	15	18	6.3	0	M	1	0
73	1	3	2	0	1	0	0	0	39	1.7	1.8	S	M	1	0
75	1	2	3	0	2	0	0	0	23	3.7	3.1	0	M	0	0
47	2	2	3	0	2	FOLFOX	0	0	91	5	2	0	M	1	0
74	2	3	3	1	3	FOLFOX	1	0	5	5.4	0.9	0	M	0	0
68	1	2	3	0	2	UFUR	1	Carcinomatosis	11	8.6	3.2	0	M	1	0
78	1	2	3	0	2	0	1	Local	27	3.6	2.6	0	M	1	0
79	1	1	2	0	1	0	0	0	33	1.7	1.8	S	M	0	0
55	2	1	3	0	2	FOLFOX	0	0	90	8.5	3.6	0	M	0	0
75	2	3	2	1	3	FOLFOX	0	0	82	4.7	2.4	0	M	1	0
66	2	3	3	1	3	FOLFOX	0	Lung, Brain	51	7.6	3.3	0	M	0	0
85	1	1	2	0	1	0	0	0	54	3.3	3	0	M	1	0
34	1	1	3	0	2	UFUR	0	0	70	3.7	3	S	P	1	1
76	2	1	3	0	2	0	0	0	80	6.3	1.8	0	M	0	0
69	2	2	3	0	2	UFUR	0	0	90	3	1.4	0	M	1	0
35	2	2	3	0	2	FOLFOX	0	0	38	2.4	1.5	S	M	0	1
80	2	1	3	0	2	0	0	0	54	2.8	6.5	0	P	1	1
88	1	2	3	2	3	0	1	LNs	14	6	2.6	Q	M	1	0
76	2	1	3	2	3	FOLFOX	0	0	17	75.9	6	0	M	1	0
56	1	3	2	0	1	0	0	0	43	2.2	1.4	0	M	1	0
63	2	2	4	1	3	FOLFOX	0	0	39	7.9	7.6	S	M	1	0
74	2	3	3	0	2	0	0	0	91	5.3	3.1	S	M	1	0
64	1	2	3	0	2	FOLFOX	0	0	115	0.9	0.7	Q	M	1	0
62	1	2	3	0	2	FOLFOX	1	Lung	20	3.3	2.3	S	W	1	0
63	2	2	3	1	3	FOLFOX	0	0	69	7.6	1.6	0	M	0	0
78	1	3	3	0	2	UFUR	1	0	107	2	1	S	M	1	0
55	2	2	3	0	2	FOLFOX	0	0	41	1.9	0.8	0	M	1	0
54	2	1	3	0	2	FOLFOX	0	0	65	7.6	2.4	0	M	1	0
66	2	1	3	0	2	UFUR	1	0	97	2.1	1.9	0	W	0	0
82	1	3	2	0	1	0	1	Lung	51	7.6	3	0	M	0	0
62	1	2	3	0	2	UFUR	0	0	47	2.2	2.9	S	M	1	1
60	2	1	2	0	1	0	0	0	30	1.9	2.9	0	M	1	0
83	2	1	3	0	2	0	0	0	117	1.8	3.6	0	M	1	0
72	1	2	3	0	2	UFUR	1	Liver	5	14.3	4	0	M	1	0
49	2	3	2	1	3	FOLFOX	0	Local	14	3.4	2.9	0	M	1	1
57	1	3	2	0	1	UFUR	0	0	31	6.7	6.3	S	M	0	0
57	1	3	3	0	2	UFUR	1	0	34	3	1.8	0	M	1	0
64	2	1	3	0	2	UFUR	1	0	62	8.3	9.3	0	W	0	0
59	1	3	3	1	3	FOLFOX	0	0	99	2.5	1.8	Q	M	1	0
66	1	3	2	0	1	0	0	0	113	3	1.5	S	W	1	0
75	1	3	3	0	2	0	0	0	78	2.6	2.8	S	M	1	0
74	2	2	2	0	1	0	0	0	64	12.6	5.8	0	M	1	0
74	2	1	3	0	2	0	0	0	35	2.2	2.6	0	M	0	0
86	2	1	3	1	3	UFUR	0	0	45	6	5.3	0	M	0	0
52	2	2	3	0	2	FOLFOX	0	0	27	9.8	2.5	0	M	1	1
63	2	1	2	0	1	0	0	0	92	2.6	2.5	0	M	1	0
73	2	1	3	0	2	UFUR	1	0	60	41.5	2.9	0	M	1	0
52	1	3	1	0	1	0	0	0	113	2.4	1.6	0	M	1	0
56	1	3	3	0	2	UFUR	0	0	35	3.7	9.3	S	M	0	0
50	1	2	3	0	2	UFUR	0	0	99	3.5	2.4	S	M	0	0
88	2	1	3	0	2	UFUR	0	0	105	2.5	5	0	M	1	0
89	1	2	3	1	3	UFUR	0	0	30	3.7	3.1	0	M	1	0
79	1	2	3	0	2	0	0	0	29	9.9	2.3	S	M	1	1
51	1	3	1	0	1	0	0	0	26	1.3	1.7	S	M	0	0
81	1	2	4	1	3	UFUR	1	Liver	4	10.3	84.9	0	M	1	0
86	1	3	3	1	3	0	0	0	82	2.7	3.1	S	M	1	0
75	1	2	3	2	3	FOLFOX	0	0	95	2.4	3	Q	M	1	0
76	1	2	3	1	3	FOLFOX	0	0	58	2.2	2.8	0	M	1	1
71	2	2	4	1	3	FOLFOX	0	Lung	22	3.6	4.8	S	M	1	1
82	2	1	3	1	3	UFUR	1	0	100	11.1	2.5	0	M	0	0
67	2	2	3	2	3	FOLFOX	0	0	33	2.3	1.4	0	M	1	0
58	2	2	2	0	1	0	0	0	26	0.7	1.2	0	M	0	0
74	2	3	1	0	1	UFUR	0	Local, Lung	23	12	3.7	S	M	0	0
86	2	2	3	0	2	0	1	0	77	96.1	2	0	M	1	1
74	2	2	4	1	3	0	1	Carcinomatosis	29	9.6	6.2	0	M	0	0
81	2	2	3	0	2	UFUR	0	0	54	3.7	2.5	S	M	1	0
88	2	3	3	1	3	UFUR	1	Liver, lung	23	10.8	1.9	0	M	1	1
88	2	2	3	0	2	UFUR	0	0	35	2.7	3.3	0	M	1	0
80	1	3	3	1	3	FOLFOX	0	0	31	6.2	5.6	0	M	1	1
74	1	3	2	0	1	0	0	0	49	3.1	2.5	0	M	0	0
86	2	1	4	2	3	UFUR	1	0	13	4.1	3.5	0	M	1	0
68	1	2	2	0	1	0	0	0	42	4.4	2.3	0	M	0	0
74	1	1	3	1	3	FOLFOX	0	0	35	3	4.4	0	M	0	0
77	2	2	3	0	2	UFUR	0	0	90	1.6	2.2	0	M	1	0
68	1	2	3	2	3	FOLFOX	1	Local	17	6	1.8	S	M	1	0
72	1	2	3	0	2	UFUR	1	Local	8	48.2	6.6	S	M	1	0
73	2	2	2	0	1	0	0	0	26	1.7	0.9	0	M	1	0
66	1	3	3	0	2	FOLFOX	0	0	93	5.8	2.8	0	M	1	0
28	1	2	4	2	3	FOLFOX	0	LN	48	13	3	S	M	1	0
74	1	2	3	1	3	FOLFOX	0	Lung	94	11.2	2.2	0	M	0	0
76	1	1	3	0	2	UFUR	0	0	102	1.7	2.1	Q	M	0	0
79	2	2	3	1	3	FOLFOX	0	0	98	3.5	2	0	W	1	0
53	2	3	3	2	3	FOLFOX	0	0	31	6.4	2.3	0	M	1	1
77	1	3	3	0	2	FOLFOX	0	0	81	2.8	1.9	S	M	0	0
40	1	2	3	0	2	FOLFOX	0	0	95	3.2	1.7	S	M	1	0
81	1	3	3	1	3	0	0	0	47	21.5	5.9	S	M	0	0
82	1	1	3	0	2	FOLFOX	1	Lung, Brain	24	8.6	2.1	Q	M	0	0
70	1	1	1	0	1	0	0	0	51	2.5	2.4	S	M	0	0
40	1	2	3	0	2	FOLFOX	0	0	68	0.8	0.8	0	M	0	0
37	1	2	3	2	3	FOLFOX	1	Bone	19	8.6	3.8	S	M	0	0
85	1	2	3	0	2	UFUR	1	0	28	8.6	3.7	0	M	1	0
65	1	1	1	0	1	0	0	0	65	4.9	3	0	M	1	0
58	2	2	3	0	2	UFUR	0	0	43	1.9	0.5	S	M	1	0
59	1	1	3	2	3	0	1	0	13	5.1	3.1	S	M	1	1
46	2	3	3	2	3	FOLFOX	0	0	85	2.6	1.7	0	M	0	0
73	1	3	2	0	1	UFUR	0	0	30	4.6	3.3	Q	M	0	0
81	1	3	3	1	3	UFUR	0	0	69	2.7	1.6	S	M	1	1
62	1	1	3	0	2	FOLFOX	0	0	68	7.7	2.6	S	M	0	0
52	1	1	3	0	2	FOLFOX	0	0	69	5.2	2.3	0	M	1	0
79	1	1	3	2	3	UFUR	0	0	32	80.1	5.2	S	M	1	0
62	2	2	3	0	2	FOLFOX	0	0	53	6.2	1.3	0	M	1	0
81	2	3	3	0	2	0	1	0	64	1.9	0.5	0	M	0	0
81	1	1	3	1	3	UFUR	1	Lung, carcinomatosis	8	51.9	7.9	0	M	1	0
64	1	1	3	1	3	FOLFOX	0	0	78	6.9	7.2	S	M	1	0
50	2	2	3	0	2	FOLFOX	0	0	25	5.6	3.5	0	M	1	0
81	1	3	3	2	3	FOLFOX	0	0	39	8.6	2.5	Q	M	0	0
74	1	3	3	2	3	UFUR	1	Liver, lung	14	7.2	1.3	0	M	1	0
78	1	1	3	2	3	FOLFOX	1	Liver, Lung, Bone	10	4.3	3.8	0	M	1	1
68	1	2	1	1	3	FOLFOX	0	0	82	9.6	4.1	S	M	0	0
61	1	2	3	2	3	FOLFOX	0	Lung, Bone	36	1.5	2.1	0	M	1	0
66	2	1	3	2	3	FOLFOX	0	0	43	3.3	1.6	0	M	1	0
76	1	2	3	0	2	FOLFOX	0	0	54	1.7	2.1	S	M	1	0
32	2	1	3	0	2	FOLFOX	0	0	63	0.6	1	0	M	1	0
82	2	1	3	1	3	UFUR	1	Local, Caricinomatosis	37	20.1	48.2	0	M	0	0
77	1	2	3	1	3	Xeloda	1	Liver	7	87.9	16.3	0	M	1	0
76	2	1	3	0	2	0	1	0	42	2.2	2.2	0	M	1	0
55	2	2	4	2	3	FOLFOX	1	LN	6	72.6	5.2	0	M	0	0
71	1	3	3	0	2	FOLFOX	0	0	60	2.4	1.6	Q	M	1	0
52	2	3	1	0	1	0	0	0	92	0.9	0.6	0	M	0	0
68	2	1	3	0	2	0	0	0	25	20.8	6.5	S	W	0	0
65	2	1	3	0	2	FOLFOX	0	0	81	2.6	3	0	M	0	0
69	2	2	3	0	2	UFUR	0	0	49	6.8	2.7	0	M	1	0
88	1	1	3	0	2	UFUR	1	0	49	7.6	4.7	0	M	1	0
48	1	3	3	2	3	FOLFOX	0	0	12	15.6	2.7	S	M	1	1
61	2	2	2	0	1	0	0	0	77	1.4	1.2	0	M	0	0
63	1	3	1	0	1	0	0	0	23	3	2	0	M	0	0
64	1	2	3	1	3	UFUR	0	0	50	9.1	2.9	0	M	1	0
45	2	2	3	0	2	FOLFOX	0	0	113	2.3	1.6	0	M	1	0
78	1	2	3	1	3	FOLFOX	0	Liver, Local	18	5.2	2.7	Q	M	1	1
82	1	1	2	0	1	0	1	0	33	2.3	3.5	Q	M	1	1
69	1	2	3	0	2	UFUR	0	0	85	11	3.4	S	M	1	0
87	1	3	3	0	2	0	1	0	40	2.6	2.3	S	M	1	0
82	2	2	1	0	1	0	0	0	45	3.5	4.7	0	W	0	0
61	1	3	3	0	2	FOLFOX	0	0	29	97.1	2.4	0	M	1	0
76	1	2	3	1	3	FOLFOX	0	0	23	2.2	2.2	Q	M	0	0
76	1	2	3	0	2	0	0	0	23	4.1	5.1	S	M	0	0
71	2	3	1	0	1	0	1	0	48	3.6	3.6	0	M	0	0
67	1	2	3	2	3	FOLFOX	0	0	58	13.6	3.9	0	M	1	1
68	2	1	3	0	2	UFUR	0	0	90	3	2.9	0	M	0	0
52	2	1	3	1	3	FOLFOX	1	Local, LNs	3	1.6	1.5	0	M	1	0
49	2	3	3	0	2	FOLFOX	0	0	51	2.2	1.3	0	M	1	0
72	1	1	3	1	3	FOLFOX	1	Liver, lung	56	6.5	5.8	S	M	0	0
76	2	1	3	0	2	0	0	0	64	4.8	2.1	0	P	0	0
71	1	3	3	1	3	UFUR	0	0	67	12.6	1.9	S	M	1	0
74	1	3	3	0	2	FOLFOX	0	0	66	3.2	2.9	0	M	1	0
71	2	2	3	1	3	FOLFOX	1	Carcinomatosis	24	11.3	3.1	0	P	1	0
46	2	1	3	0	2	FOLFOX	0	0	93	8.6	1.5	0	M	0	0
85	1	1	3	0	2	0	0	0	84	2.7	1.9	Q	M	1	0
69	2	2	1	0	1	0	0	0	24	4.4	4	0	M	0	0
84	1	2	4	0	2	FOLFOX	1	0	55	3.6	3.9	0	M	1	0
89	1	3	2	0	1	UFUR	0	0	68	5.3	2.4	0	M	0	0
72	1	3	3	0	2	UFUR	1	Liver, lung	11	5.2	42	0	M	1	1
77	1	1	4	1	3	UFUR	0	0	27	49.1	6.7	0	M	1	0
75	1	2	3	0	2	UFUR	0	0	53	29.1	5.9	S	M	1	1
57	2	3	3	1	3	FOLFOX	0	Liver, LNs	55	11.4	2.8	0	M	1	0
55	1	3	3	2	3	FOLFOX	0	Liver	78	7.6	0.8	Q	M	0	0
72	1	2	2	0	1	0	0	0	62	3.7	4.5	S	M	1	0
65	1	3	2	0	1	UFUR	0	0	60	2.3	1.1	Q	M	0	0
59	1	2	3	0	2	FOLFOX	0	0	51	181.9	5.2	S	M	1	0
72	1	2	3	2	3	FOLFOX	1	Carcinomatosis	10	4.8	7.4	S	M	1	0
64	1	1	1	0	1	0	0	0	29	2.9	3.4	S	M	0	0
54	1	1	3	2	3	FOLFOX	1	Lung, LNs	19	263.5	11.7	S	M	1	0
73	2	1	3	1	3	FOLFOX	0	0	44	4.6	3.4	0	M	1	0
38	2	1	2	1	3	FOLFOX	0	Liver	48	0.8	0.6	0	M	1	0
69	1	3	3	1	3	FOLFOX	1	Liver, Local	12	3	2.5	S	M	0	0
57	1	2	3	0	2	0	0	0	23	4.5	2.5	S	M	0	0
75	1	3	3	0	2	FOLFOX	0	0	38	2.1	1.5	Q	P	0	0
65	1	2	4	0	2	FOLFOX	0	Local	37	1.9	1.9	0	M	0	0
77	1	3	2	1	3	FOLFOX	1	0	7	2.7	1.7	0	M	1	0
68	2	3	1	0	1	0	0	0	8	2.2	1.9	0	M	0	0
68	1	2	2	0	1	0	0	0	14	2.6	3.1	S	M	0	0
54	1	3	1	0	1	0	0	0	41	2.9	3.4	Q	M	0	0
62	1	2	2	0	1	0	0	0	28	4.2	1.9	0	M	0	0
40	1	1	3	0	2	UFUR	0	0	28	8	2.1	0	M	1	0
40	2	2	3	0	2	FOLFOX	0	0	26	1.4	1	0	M	1	0
